# Supplementary material for: Insights into the Antimicrobial Activities and Metabolomes of Aquimarina (Flavobacteriaceae, Bacteroidetes) Species from the Rare Marine Biosphere
Source: Mar Drugs. 2022 Jun 28;20(7):423. doi: 10.3390/md20070423 (PMC9323603; doi:10.3390/md20070423)
Supplement: Supplementary file 1 [file marinedrugs-20-00423-s001.zip]

Archive with 2 entries (2 files):
- SupplementaryFiles_Proof/Supplementary Figures_revised.pdf
- SupplementaryFiles_Proof/Supplementary Tables_Proof.xlsx
